# Supplementary material for: Genomic Analyses of the Quinol Oxidases and/or Quinone Reductases Involved in Bacterial Extracellular Electron Transfer
Source: Front Microbiol. 2018 Dec 10;9:3029. doi: 10.3389/fmicb.2018.03029 (PMC6295460; doi:10.3389/fmicb.2018.03029)
Supplement: Supplementary file 1 [file Table_1.xlsx]

## Sheet: sheet1
Table S1 Identified CymA homologs
Species	Accession number (protein)	Length	heme binding regionsa					Transmembrane regionsb
Shewanella_sp._strain_ANA-3_Shewana3_3977	WP_011718695.1	187	45,48	74,77	135138	172175		13,32
Shewanella_putrefaciens_B7D78_03430	OUM13114.1	187	45,48	74,77	135138	172175		13,32
Shewanella_bicestrii_CF168_20070	ASK70988.1	187	45,48	74,77	135138	172175		13,32
Shewanella_sp._strain_MR-7_Shewmr7_3850	WP_011624498.1	187	45,48	74,77	135138	172175		13,32
Shewanella_decolorationis_S12_SHD_1345	WP_023266432.1	187	45,48	74,77	135138	172175		13,32
Shewanella_sp._FDAARGOS_354_CEQ32_15155	WP_037423641.1	187	45,48	74,77	135138	172175		13,32
Shewanella_xiamenensis_ABT47_08755	WP_037423641.1	187	45,48	74,77	135138	172175		13,32
Shewanella_oneidensis_strain_MR-1_cymA	AAN57551.1	187	45,48	74,77	135138	172175		13,32
Shewanella_putrefaciens_cymA	AAB47848.1	187	45,48	74,77	135138	172175		13,32
Shewanella_sp._Sh95_AEA42_06930	WP_055647318.1	187	45,48	74,77	135138	172175		13,32
Shewanella_putrefaciens_strain_200_Sput200_4098	ADV56453.1	187	45,48	74,77	135138	172175		13,32
Shewanella_putrefaciens_strain_CN-32_Sputcn32_0286	WP_011791143.1	187	45,48	74,77	135138	172175		13,32
Shewanella_algae_BEH76_18610	WP_025010834	187	45,48	74,77	135138	172175		13,32
Shewanella_algae_BFS86_17930	WP_039035180	187	45,48	74,77	135138	172175		13,32
Shewanella_sp._cp20_DB48_03390	WP_041508907.1	187	45,48	74,77	135138	172175		13,32
Shewanella_marisflavi_CFF01_17410	WP_033539299.1	187	45,48	74,77	135138	172175		13,32
Shewanella_colwelliana_BEL05_15235	WP_028762968.1	187	45,48	74,77	135138	172175		13,32
Shewanella_loihica_strain_Shew_3540	WP_011867335.1﻿	187	45,48	74,77	135138	172175		13,32
Shewanella_benthica_KT99_KT99_02632	WP_005496347.1	187	45,48	74,77	135138	172175		13,32
Shewanella_piezotolerans_strain_WP3_JCM_13877_swp_4806	WP_020914762.1	188	45,48	74,77	135138	172175		13,32
Shewanella_pealeana_strain_Spea_3983	WP_012157173.1	187	45,48	74,77	135138	172175		13,32
Shewanella_sp._COB74_03760	PHQ76110.1	187	45,48	74,77	135138	172175		13,32
Shewanella_sp._10N.286.48.B5_BCU57_15850	PMH85051.1	187	45,48	74,77	135138	172175		13,32
Shewanella_psychrophila_Sps_00282	WP_077750849.1	187	45,48	74,77	135138	172175		13,32
Shewanella_sp._GutDb-MelDb_CXF82_18530	WP_101090738.1	186	45,48	74,77	135138	172175		13,32
Shewanella_frigidimarina_strain_NCIMB_400_Sfri_0272	WP_011635762.1	187	45,48	74,77	135138	172175		13,32
Shewanella_frigidimarina_AWJ07_05285	WP_011635762.1	187	45,48	74,77	135138	172175		13,32
Shewanella_sp._CG_4_10_14_3_um_filter_42_91_COZ42_13740	PIX70636.1	187	45,48	74,77	135138	172175		13,32
Shewanella_sp._ALD9_CXF88_00790	WP_101084896.1	187	45,48	74,77	135138	172175		13,32
Shewanella_sp._10N.286.51.B7_BCU84_06225	PMG78935.1	187	45,48	74,77	135138	172175		13,32
Shewanella_sp._Actino-trap-3_CXF80_12345	WP_101033150.1	187	45,48	74,77	135138	172175		13,32
Shewanella_sp._P1-14-1_torC	WP_055025386.1	187	45,48	74,77	135138	172175		13,32
Shewanella_woodyi_strain_Swoo_0195	ACA84496.1	187	45,48	74,77	135138	172175		13,32
Shewanella_halifaxensis_strain_HAW-EB4_Shal_0284	WP_012275415.1	187	45,48	74,77	135138	172175		13,32
Shewanella_mangrovi_HR45_08950	WP_037442048.1	187	45,48	74,77	135138	172175		13,32
Shewanella_baltica_strain_OS195_Sbal195_4298	WP_006079625.1	187	45,48	74,77	135138	172175		13,35
Shewanella_sp._Pdp11_AYJ58_03630	WP_006079625.1	187	45,48	74,77	135138	172175		13,35
Shewanella_baltica_strain_OS223_Sbal223_4097	WP_006079625.1	187	45,48	74,77	135138	172175		13,35
Shewanella_baltica_BA175_Sbal175_4078	WP_006079625.1	187	45,48	74,77	135138	172175		13,35
Shewanella_baltica_A1L58_12660	WP_006079625.1	187	45,48	74,77	135138	172175		13,35
Shewanella_baltica_strain_OS155_Sbal_0168	WP_006079625.1	187	45,48	74,77	135138	172175		13,35
Shewanella_sp._HN-41_SOHN41_03899	WP_007651987.1	187	45,48	74,77	135138	172175		13,35
Shewanella_sp._CG12_big_fil_rev_8_21_14_0_65_47_15_COW15_00310	PIW62979.1	187	45,48	74,77	135138	172175		13,35
Shewanella_sediminis_strain_HAW-EB3_Ssed_0216	WP_012004355.1	187	45,48	74,77	135138	172175		13,32
Shewanella_morhuae_SAMN05421840_103195	SIQ69246.1	187	45,48	74,77	135138	172175		13,35
Shewanella_amazonensis_strain_Sama_3471	WP_011761577.1	187	45,48	74,77	135138	172175		13,35
Ferrimonas_marina_SAMN02745129_4490	WP_067664748.1	187	45,48	74,77	135138	172175		13,32
Ferrimonas_balearica_strain_DSM_9799_CCM_4581_PAT_Fbal_0703	WP_013344220.1	193	45,48	74,77	135138	172175		13,32
Ferrimonas_sediminum_SAMN04488540_11816	WP_090367441.1	196	54,57	83,86	144147	181184		20,42
Trabulsiella_guamensis_ATCC_49490_torY	WP_038154162.1	364	38,41	67,70	128131	160163	312315	7,29
Rhodoferax_ferrireducens_strain_DSM_15236_T118_Rfer_4075	WP_011466335.1	198	48,51	77,80	138141	170173		20,42
mine_drainage_metagenome_nirT_6	OIQ75066.1	217	48,51	77,80	138141	170173		20,42
Rhodoferax_ferrireducens_strain_DSM_15236_T118_Rfer_4076	WP_011466336.1	206	49,52	79,82	140143	172175		20,42
Betaproteobacteria_bacterium_HGW-Betaproteobacteria-18_CVU24_10135	PKO61100.1	194	45,48	74,77	135138	167170		13,35
Azoarcus_tolulyticus_SAMN05421829_10153	SIP86728.1	197	47,50	77,80	138141	170173		17,39
Leptothrix_cholodnii_strain_LMG_8142_SP-6_Lcho_1338	WP_012346368.1	202	54,57	84,87	144147	176179		20,42
Xanthomonadales_bacterium_CG17_COW59_04510	PIQ37941.1	231	46,49	76,79	136139	168171		13,35
Azoarcus_sp._PA01_PA01_03470	WP_082307996.1	202	58,61	88,91	148151	180183		28,50
Thauera_sp._K11_CCZ27_06705	ATE59678.1	203	59,62	89,92	149152	181184		29,51
Sulfuricella_denitrificans_skB26_napC	WP_009206838.1	195	53,56	83,86	143146	177180		21,43
Sulfuricella_sp._T08_SCT_2570	WP_059423703.1	198	56,59	86,89	146149	180183		21,43
Actinobacillus_ureae_ATCC_25976_HMPREF0027_2405	WP_005625245.1	204	47,50	75,78	135138	167170		13,35
Vibrio_alginolyticus_strain_ATCC_17749_N646_3560	WP_017821006.1	364	38,41	67,70	128131	160163	311314	7,29
Vibrio_alginolyticus_AOG25_11005	WP_054578548.1	364	38,41	67,70	128131	160163	311314	7,29
Vibrio_alginolyticus_torY	WP_005374302.1	364	38,41	67,70	128131	160163	311314	7,29
Vibrio_alginolyticus_40B_VMC_05050	WP_005383320.1	364	38,41	67,70	128131	160163	311314	7,29
Vibrio_orientalis_CIP_102891_VIOR3934_04604	WP_004414400.1	364	38,41	67,70	128131	160163	311314	7,29
Aliivibrio_sp._1S175_A6E06_10095	WP_065592687.1	363	36,39	65,68	126129	158161	309312	5,27
Vibrio_sp._ES.051_ATG66_1259	WP_098414468.1	364	38,41	67,70	128131	160163	311314	7,29
Vibrio_sp._HENC-01_torY	AMG00052.1	364	38,41	67,70	128131	160163	311314	7,29
Vibrio_parahaemolyticus_49_H320_03250	KIT38858.1	364	38,41	67,70	128131	160163	311314	7,29
Vibrio_diabolicus_torY	WP_005391870.1	364	38,41	67,70	128131	160163	311314	7,29
Sideroxydans_lithotrophicus_strain_ES-1_Slit_2495	WP_013030618.1	198	54,57	84,87	144147	176179		20,42
Note : a : Positions of heme-binding motifs in the deduced polypeptides b : Positions of transmembrane motifs in the deduced polypeptides
	`
