# Supplementary material for: Genomic Analyses of the Quinol Oxidases and/or Quinone Reductases Involved in Bacterial Extracellular Electron Transfer
Source: Front Microbiol. 2018 Dec 10;9:3029. doi: 10.3389/fmicb.2018.03029 (PMC6295460; doi:10.3389/fmicb.2018.03029)
Supplement: Supplementary file 2 [file Table_2.xlsx]

## Sheet: sheet1
Table S2. Identified CbcL/MtrH/MtoC homologs
Species	Accession number (protein)	Length	heme-binding regionsa																							Transmembrane regionsb
Geoalkalibacter_ferrihydriticus_DSM_17813_GFER_02840	WP_040095868.1	620	35,38	58,61	83,86	106109	130133	160163	188191	231234	259262															287309	351373	400422	478497	512534	594616
Geoalkalibacter_ferrihydriticus_SAMN05660860_01081	WP_040095868.1	620	35,38	58,61	83,86	106109	130133	160163	188191	231234	259262															287309	351373	400422	478497	512534	594616
Deltaproteobacteria_bacterium_HGW-Deltaproteobacteria-4_CVU69_04630	PKN12990.1	614	34,37	57,60	82,85	105108	129132	158161	186189	229232	257260															285307	350372	392414	474496	591613
Desulfuromonas_sp._C0614_11975	PLX74236.1	619	35,38	58,61	83,86	106109	130133	159162	187190	230233	258261															286308	352374	394416	477496	511533	594616
Desulfuromonas_sp._C0621_09060	PLX92574.1	616	34,37	57,60	82,85	105108	129132	157160	184187	227230	255258															290312	349371	396418	473492	507529	591613
Malonomonas_rubra_DSM_5091_SAMN02745165_01818	WP_072908070.1	616	32,35	55,58	80,83	103106	127130	157160	185188	228231	256259															291313	347369	389411	474493	508530	590612
Desulfuromonas_sp._C0619_01980	PLX94882.1	614	31,34	54,57	79,82	102105	126129	154157	182185	225228	253256															285307	347369	389411	471490	505527	584606
Desulfuromonas_sp._C0618_00315	PLX89839.1	614	31,34	54,57	79,82	102105	126129	154157	182185	225228	253256															288310	347369	389411	471490	505527	584606
Geobacter_lovleyi_Glov_2063	WP_012470118.1	615	36,39	59,62	84,87	107110	131134	160163	188191	231234	259262															298320	352374	394416	477496	511533	594613
Geobacter_thiogenes_SAMN02745119_02741	WP_078790975.1	615	36,39	59,62	84,87	107110	131134	160163	188191	231234	259262															298320	352374	394416	477496	511533	594613
Desulfuromusa_kysingii_SAMN05660420_00113	WP_092343992.1	621	31,34	54,57	79,82	106109	130133	160163	188191	231234	259262															288310	351373	400422	477496	511533	594616
Desulfuromonas_sp._C0622_14495	PLX96590.1	611	28,31	51,54	76,79	103106	127130	155158	183186	226229	254257															282304	347369	389411	471493	588610
Desulfuromonas_sp._C0624_06605	PLY03765.1	609	55,58	80,83	103106	127130	155158	181184	224227	252255																291313	345367	387409	470489	504526	586608
Nitrospirae_bacterium_GWC2_56_14_A2X58_07100	OGW32677.1	442	10,13	53,56	81,84																					109131	175197	222244	300319	334356	412434
Desulfuromonas_sp._C0623_02015	PLY03254.1	613	36,39	59,62	84,87	107110	129132	158161	186189	229232	257260															296318	350372	392414	475494	509531	589611
Desulfuromonas_sp._C0620_10110	PLX91862.1	615	32,35	57,60	81,84	104107	128131	156159	184187	227230	255258															287309	349371	396418	474496	516533	590612
Geobacteraceae_bacterium_GWC2_58_44_A2075_16755	OGU12690.1	492	33,36	56,59	81,84	104107	128131	157160	185188	228231	256259															284306	348370	397419	474491
Desulfuromonas_acetoxidans_strain_DSM_684_11070_Dace_0348	WP_006002524.1	615	32,35	57,60	81,84	104107	128131	156159	184187	227230	255258															287309	349371	396418	473492	507529	586608
Desulfuromonas_sp._C0619_12315	PLX88569.1	611	33,36	56,59	81,84	104107	128131	153156	156159	184187	227230	255258														283305	348370	390412	473492	507529	585607
Desulfobacteraceae_bacterium_4572_35.1_B6I36_01170	OQY20412.1	613	32,35	57,60	81,84	104107	127130	155158	183186	226229	254257															286308	346368	395417	472491	506528	590612
Desulfuromonadales_bacterium_C00003068_BA874_12830	OEU72211.1	615	32,35	57,60	81,84	104107	128131	156159	184187	227230	255258															287309	349371	396418	473492	507529	590612
Geothermobacter_sp._HR-1_C2E25_11135	WP_103115812.1	609	30,33	53,56	78,81	101104	125128	150153	153156	181184	224227	252255														285307	345367	392414	470489	504526	586608
Geothermobacter_sp._EPR-M_B5V00_12235	WP_085011091.1	609	30,33	53,56	78,81	101104	125128	150153	153156	181184	224227	252255														285307	345367	392414	470489	504526	586608
Bdellovibrio_sp._28-41-41_B7Y39_16735	OYZ15093.1	612	23,26	46,49	77,80	102105	126129	155158	181184	224227	252255															291313	349371	391413	473492	507529	588610
Deltaproteobacteria_bacterium_RBG_16_49_23_A2V86_13885	OGP74219.1	658	73,76	96,99	121124	124127	147150	171174	196199	199202	230233	273276	301304													329351	395417	442464	520539	554576	632654
Geobacter_sulfurreducens_GSU0274	NP_951335.1	619	34,37	57,60	82,85	105108	129132	158161	186189	229232	257260															285307	351373	399421	477496	511533	589611
Geobacter_soli_SE37_15520	WP_039647804.1	619	34,37	57,60	82,85	105108	129132	158161	186189	229232	257260															285307	351373	399421	477496	511533	589611
Geobacter_metallireducens_strain_GS-15_cbcY	WP_004514105.1	618	34,37	57,60	82,85	105108	129132	158161	186189	229232	257260															284306	350372	398420	476495	510532	588610
Geobacter_pickeringii_GPICK_15345	WP_039744678.1	625	34,37	57,60	82,85	105108	129132	158161	186189	229232	257260															292314	351373	399421	477496	511533	589611
Geobacter_uraniireducens_strain_Rf4_Gura_0125	WP_011937070.1	618	34,37	57,60	82,85	105108	129132	158161	186189	229232	257260															285307	351373	393415	476495	510532	593615
Geobacter_sp._DSM_9736_SAMN06269301_3147	WP_088536209.1	618	34,37	57,60	82,85	105108	129132	155158	158161	186189	229232	257260														285307	351373	398420	476495	510532	588610
Geobacter_daltonii_strain_DSM_22248_JCM_15807_FRC-32_cbcY	WP_085950225.1	618	34,37	57,60	82,85	105108	129132	158161	186189	229232	257260															285307	351373	398420	476495	510532	592614
Geobacter_sp._OR-1_OR1_01414	WP_041970893.1	618	34,37	57,60	82,85	105108	129132	158161	186189	229232	257260															288310	351373	393415	475494	509531	588610
Desulfuromonadaceae_bacterium_GWB2_53_15_A2X79_01190	OHB32278.1	617	34,37	57,60	82,85	105108	129132	158161	186189	229232	257260															285307	351373	398420	475494	509531	588610
Geobacteraceae_bacterium_GWC2_55_20_A2X82_05755	OGU02297.1	618	34,37	57,60	82,85	105108	129132	158161	186189	229232	257260															285307	349371	398420	475494	509531	588610
Geobacter_pelophilus_GPEL0_01r4472	WP_085814388.1	616	33,36	56,59	81,84	104107	128131	157160	185188	228231	256259															284306	350372	392414	474493	508530	587609
Geobacter_bemidjiensis_ATCC_BAA-1014_cbcY	WP_012528534.1	616	33,36	56,59	81,84	104107	128131	157160	185188	228231	256259															284306	348370	397419	474493	508530	587609
Geobacter_sp._strain_M21_GM21_0077	WP_085949389.1	616	33,36	56,59	81,84	104107	128131	157160	185188	228231	256259															284306	350372	392414	474493	508530	587609
Geobacter_sp._strain_M18_GM18_0201	WP_015718560.1	616	33,36	56,59	81,84	104107	128131	157160	185188	228231	256259															285307	348370	397419	474493	508530	587609
Syntrophobacterales_bacterium_GWC2_56_13_A2X96_02390	OHE18151.1	616	34,37	57,60	82,85	105108	129132	155158	158161	186189	229232	257260														285307	350372	392414	475494	509531	587609
Deltaproteobacteria_bacterium_RBG_16_58_17_A2V87_09675	OGP84425.1	616	34,37	57,60	82,85	105108	129132	155158	158161	186189	229232	257260														285307	350372	392414	475494	509531	587609
Geoalkalibacter_subterraneus_GSUB_00590	WP_040198653.1	619	34,37	57,60	82,85	105108	129132	159162	187190	230233	258261															293315	352374	399421	477496	511533	593615
Desulfuromonas_sp._DDH964_cbcL	WP_066723557.1	616	34,37	57,60	82,85	105108	129132	158161	186189	229232	257260															293315	350372	392414	475494	509531	587609
Syntrophus_sp._GWC2_56_31_A2X92_08565	OHE22640.1	616	34,37	57,60	82,85	105108	129132	158161	186189	229232	257260															286308	350372	397419	475494	509531	587609
Desulfuromonadaceae_bacterium_GWC2_58_13_A2X84_12435	OHB32202.1	616	34,37	57,60	82,85	105108	129132	155158	158161	186189	229232	257260														291313	350372	392414	474493	508530	587609
Geobacteraceae_bacterium_GWB2_52_12_A2X80_11570	OGT98815.1	615	31,34	54,57	79,82	102105	126129	155158	183186	226229	254257															283305	348370	395417	472494	591613
Desulfuromonas_soudanensis_cbcL	WP_053549256.1	617	34,37	57,60	82,85	105108	129132	158161	186189	229232	257260															289311	351373	393415	475494	509531	592614
Desulfuromonadales_bacterium_GWC2_61_20_A2005_10040	OGR31599.1	619	35,38	58,61	83,86	106109	130133	160163	188191	231234	259262															287309	353375	395417	478497	512534	594616
Desulfuromonadales_bacterium_GWD2_61_12_A2091_05695	OGR32509.1	619	35,38	58,61	83,86	106109	130133	160163	188191	231234	259262															287309	353375	395417	478497	512534	594616
Gallionellales_bacterium_GWA2_54_124_A2Z87_03585	OGS67277.1	676	46,49	86,89	109112	162165	193196	224227	249252	279282	307310															352374	418440	460482	535557	572591	652674
mine_drainage_metagenome_GALL_189630	OIQ99049.1	669	46,49	85,88	110113	163166	194197	225228	250253	280283	308311															350369	408430	450472	526545	555577	643665
Sulfuricella_sp._T08_SCT_1911	WP_059422195.1	662	39,42	80,83	104107	157160	189192	220223	245248	275278	303306															344363	401423	443465	519541	556575	636658
Sulfuricaulis_limicola_SCL_2738	WP_096361701.1	678	50,53	91,94	115118	168171	199202	230233	255258	285288	313316															353375	412434	454476	530549	559581	647669
Azoarcus_tolulyticus_SAMN05421829_11684	WP_076603887.1	660	40,43	81,84	106109	159162	190193	220223	245248	275278	303306															345367	404426	446468	521540	550572	637659
Betaproteobacteria_bacterium_HGW-Betaproteobacteria-10_CVU16_03340	PKO94346.1	661	39,42	80,83	105108	158161	189192	220223	245248	275278	303306															346368	403425	445467	521540	550572	638660
Sulfuricella_denitrificans_skB26_SCD_n02745	WP_009207495.1	651	29,32	70,73	94,97	147150	179182	210213	235238	265268	293296															334356	391413	433455	509528	538560	626648
Dechloromonas_aromatica_strain_RCB_Daro_1404	WP_011287162.1	655	36,39	76,79	101104	152155	183186	214217	239242	269272	297300															339361	397419	439461	515534	544566	631653
Betaproteobacteria_bacterium_HGW-Betaproteobacteria-7_CVU34_10590	PKO33811.1	659	40,43	81,84	106109	157160	188191	219222	244247	274277	302305															345367	405427	442464	519538	548570	635657
Sterolibacterium_denitrificans_ACY05_00080	WP_067169107.1	668	46,49	86,89	111114	161164	164167	195198	226229	251254	281284	309312														352374	410432	452474	528547	557579	644666
Azoarcus_sp._CIB_AzCIB_4071	WP_050417562.1	659	39,42	80,83	105108	158161	189192	219222	244247	274277	302305															345367	403425	445467	520539	549571	636658
Azoarcus_sp._KH32C_AZKH_4035	WP_015437615.1	657	36,39	77,80	102105	155158	186189	217220	242245	272275	300303															343365	400422	442464	518537	547569	634656
Burkholderiales_bacterium_RIFCSPLOWO2_02_FULL_57_36_A3I66_08715	OGB23247.1	670	44,47	85,88	110113	163166	194197	225228	250253	280283	308311															349371	415437	452474	528547	557579	645667
Thauera_chlorobenzoica_Tchl_1362	WP_075147729.1	583	2,5	27,30	80,83	111114	142145	167170	197200	225228																268290	324346	366388	445467	477499	559581
Sulfuritalea_hydrogenivorans_sk43H_SUTH_00448	WP_041096762.1	668	43,46	84,87	109112	162165	193196	223226	248251	278281	306309															349371	408430	453475	528550	560582	643665
Sulfuritalea_hydrogenivorans_sk43H_SUTH_00442	WP_041096752.1	666	42,45	83,86	108111	161164	191194	221224	246249	276279	304307															347369	406428	451473	526548	558580	641663
Gallionella_capsiferriformans_strain_ES-2_Galf_2006	WP_013293944.1	673	46,49	83,86	106109	159162	190193	221224	246249	276279	304307															349371	415437	457479	532554	569588	649671
Comamonadaceae_bacterium_CG2_30_57_122_AUK50_06920	OIP17747.1	669	41,44	82,85	112115	165168	196199	227230	252255	282285	310313															351373	411433	453475	529548	563585	645667
Rhodoferax_ferrireducens_Rfer_4073	WP_011466333.1	662	34,37	75,78	105108	158161	189192	220223	245248	275278	303306															344366	409431	446468	522541	556578	638660
Alphaproteobacteria_bacterium_ADurb.Bin100_BWX79_00453	OQC16874.1	678	50,53	91,94	121124	174177	205208	236239	261264	291294	319322															360382	420442	462484	538557	567589	654676
Burkholderiales_bacterium_RIFOXYC12_FULL_60_6_A2496_10835	OGB80924.1	673	42,45	83,86	117120	170173	200203	231234	256259	286289	314317															355377	415437	457479	533552	567589	649671
Burkholderiales_bacterium_RIFOXYD12_FULL_59_19_A2503_09980	OGB58405.1	673	42,45	83,86	117120	170173	200203	231234	256259	286289	314317															355377	415437	457479	533552	567589	649671
Comamonadaceae_bacterium_CG1_02_60_18_AUJ20_00285	OIN94496.1	671	41,44	82,85	112115	165168	197200	228231	253256	283286	311314															352374	412434	454476	530549	564586	646668
Azoarcus_tolulyticus_SAMN05421829_11339	WP_076603474.1	675	46,49	87,90	115118	168171	199202	230233	255258	285288	313316															354376	417439	459481	535557	572591	651673
Azoarcus_sp._CIB_AzCIB_0451	WP_050414398.1	667	38,41	79,82	107110	160163	191194	222225	247250	277280	305308															346368	409431	451473	527549	564583	643665
Betaproteobacteria_bacterium_HGW-Betaproteobacteria-18_CVU24_14385	PKO59866.1	663	38,41	79,82	104107	157160	187190	218221	243246	273276	301304															343365	405427	447469	523542	557579	639661
Candidatus_Accumulibacter_sp._66-26_BGO63_03100	OJW48177.1	661	38,41	79,82	104107	154157	157160	188191	219222	244247	274277	302305														345367	403425	445467	521540	550572	637659
Betaproteobacteria_bacterium_RIFCSPLOWO2_12_FULL_64_23_A3F75_04790	OGA34613.1	658	51,54	89,92	111114	164167	192195	223226	248251	278281	306309															342364	398420	440462	516535	550572	632654
Betaproteobacteria_bacterium_HGW-Betaproteobacteria-4_CVU31_07000	PKO48190.1	651	32,35	73,76	98101	149152	180183	211214	236239	266269	294297															331353	393415	435457	511530	540562	627649
Hydrogenophilales_bacterium_CG12_big_fil_rev_8_21_14_0_65_61_21_COW07_10665	PIW70973.1	661	38,41	79,82	104107	157160	188191	219222	244247	274277	302305															339361	402424	444466	522544	554576	637659
Azoarcus_sp._KH32C_AZKH_4371	WP_015437948.1	677	56,59	97100	121124	174177	205208	236239	261264	291294	319322															362381	418440	460482	536555	565587	654676
Gammaproteobacteria_bacterium_HGW-Gammaproteobacteria-4_CVV14_01875	PKM09070.1	666	41,44	82,85	107110	160163	190193	221224	246249	276279	304307															348367	408430	450472	526548	563582	642664
Acidobacteria_bacterium_RIFCSPLOWO2_12_FULL_67_14b_A3J29_22160	OFW44602.1	637	28,31	66,69	88,91	143146	171174	202205	227230	257260	285288															321343	378400	420442	496515	530552	612634
Gammaproteobacteria_bacterium_SG8_15_AMJ55_07555	KPJ93701.1	653	40,43	78,81	100103	153156	181184	212215	239242	269272	297300															333355	392414	437459	510529	539561	626648
Thiotrichales_bacterium_HS_08_MBHS_02232	WP_103920158.1	655	48,51	87,90	111114	160163	163166	191194	222225	247250	277280	305308														341363	396418	443465	515534	549571	630652
Thiocapsa_roseopersicina_SAMN05421783_101312	WP_093027424.1	667	61,64	100103	122125	174177	202205	233236	258261	288291	316319															355373	406428	448470	524546	561583	641663
Magnetofaba_australis_IT-1_MAIT1_00124	WP_085440848.1	659	52,55	91,94	115118	167170	195198	226229	251254	281284	309312															345367	401423	443465	520542	557579	635657
Thiocapsa_sp._KS1_THIOKS12650001	WP_093190428.1	667	61,64	100103	122125	174177	202205	233236	258261	288291	316319															355373	406428	448470	524546	561583	641663
Thiocapsa_marina_5811_ThimaDRAFT_0301	WP_007191179.1	667	61,64	100103	122125	174177	202205	233236	258261	288291	316319															355373	406428	448470	524546	561583	641663
Candidatus_Muproteobacteria_bacterium_RBG_16_64_11_A2150_01935	OGI41598.1	663	43,46	82,85	104107	172175	200203	231234	256259	283286	286289	314317														341363	403425	445467	521543	558577	637659
Candidatus_Thiodiazotropha_endoloripes_A3196_19350	WP_069025089.1	660	56,59	95,98	117120	169172	197200	228231	253256	280283	283286	311314														346368	401423	443465	519538	553575	631653
Sedimenticola_sp._C0631_01965	PLY16894.1	659	55,58	94,97	116119	168171	196199	227230	252255	279282	282285	310313														345367	400422	442464	518537	552574	630652
Gammaproteobacteria_bacterium_RIFOXYD12_FULL_61_37_A2514_11075	OGT91303.1	659	55,58	94,97	116119	168171	196199	227230	252255	279282	282285	310313														345367	399421	441463	519541	556578	630652
Thiocystis_violascens_Thivi_1817	WP_014778249.1	659	55,58	94,97	116119	168171	196199	227230	252255	279282	282285	310313														345367	400422	442464	518537	552574	630652
Thiohalomonas_denitrificans_SAMN03097708_01994	WP_092996131.1	659	55,58	94,97	116119	166169	194197	225228	250253	277280	280283	308311	504507													343365	398420	440462	516538	553575	630652
magneto-ovoid_bacterium_MO-1_MAGMO_1674	CRH05856.1	685	64,67	107110	129132	179182	182185	210213	241244	266269	296299	324327	597600													353375	423445	465487	543562	577599	660682
Magnetococcus_marinus_MC-1_Mmc1_0551	WP_011712243.1	688	64,67	107110	129132	179182	182185	210213	241244	266269	296299	324327	600603													353375	426448	468490	546565	580602	663685
endosymbiont_of_Tevnia_jerichonana_vent_Tica_TevJSym_av00530	WP_005964090.1	640	27,30	68,71	90,93	140143	168171	199202	224227	254257	282285															318340	381403	423445	499518	533555	614636
endosymbiont_of_Riftia_pachyptila_vent_Ph05_Rifp1Sym_ci00190	WP_005964090.1	640	27,30	68,71	90,93	140143	168171	199202	224227	254257	282285															318340	381403	423445	499518	533555	614636
Caldithrix_abyssi_DSM_13497_Cabys_319	WP_006928296.1	920	23,26	60,63	83,86	113116	141144	186189	214217	244247	267270	304307	327330	357360	385388	430433	458461	487490	512515	542545	570573					606628	658677	699721	778797	807829	892914
Betaproteobacteria_bacterium_RIFCSPLOWO2_12_FULL_65_14_A3G81_01905	OGA68349.1	417	4,7	34,37	62,65																					97119	156178	198220	274293	308330	390412
Omnitrophica_bacterium_RIFCSPHIGHO2_02_FULL_51_18_A3C47_05160	OGW82754.1	910	27,30	51,54	75,78	105108	133136	178181	206209	236239	259262	294297	318321	348351	376379	421424	449452	479482	504507	531534	534537	562565				596618	655677	692709	767789	804826	885907
candidate_division_KSB1_4572_119_B6I21_07660	OQX95005.1	906	26,29	63,66	86,89	116119	144147	189192	217220	247250	270273	308311	331334	361364	389392	433436	461464	488491	491494	516519	546549	574577				608630	661683	703725	783802	817839
Gammaproteobacteria_bacterium_SG8_15_AMJ55_09355	KPJ92738.1	653	40,43	78,81	100103	153156	181184	212215	239242	269272	297300															333355	392414	437459	510529	539561	626648
Solibacteraceae_bacterium_SbA3_SBA3_800005	WP_105502606.1	931	32,35	68,71	89,92	119122	147150	192195	220223	250253	273276	310313	334337	364367	392395	437440	471474	501504	526529	556559	584587					618640	674696	711733	791813	833850	907929
Omnitrophica_WOR_2_bacterium_GWA2_47_8_A2Z88_05160	OGX07562.1	649	10,13	36,39	57,60	87,90	115118	160163	188191	218221	243246	273276	301304													340362	383405	434456	507529	549566	621643
Opitutae_bacterium_Tous-C1TDCM_B9S34_06255	PAW67162.1	706	32,35	69,72	90,93	119122	148151	192195	220223	250253	275278	309312	337340													372394	430452	472494	563582	597619	683705
Ignavibacteria_bacterium_GWF2_33_9_A2X64_00340	OGU58019.1	952	55,58	92,95	115118	145148	173176	218221	246249	276279	299302	334337	359362	389392	417420	462465	490493	520523	545548	575578	603606					637659	699721	736758	815837	857874	927949
Opitutus_terrae_strain_DSM_11246_JCM_15787_PB90-1_Oter_2603	ACB75884.1	729	56,59	93,96	114117	144147	172175	216219	244247	274277	299302	333336	361364													396418	454476	496518	587606	621643	703725
Candidatus_Thiodiazotropha_endolucinida_CODIS_38940	ODJ85920.1	660	56,59	95,98	117120	169172	197200	228231	253256	280283	283286	311314														346368	400422	442464	519538	553575	631653
Planctomycetes_bacterium_ADurb.Bin126_BWX88_04189	OQB81828.1	709	31,34	88,91	110113	140143	168171	211214	239242	269272	294297	335338	363366													396418	451473	493515	569591	606625	684706
Bacteroidetes_bacterium_HGW-Bacteroidetes-4_CVU09_16560	PKP08298.1	913	18,21	55,58	78,81	108111	136139	181184	209212	239242	262265	299302	322325	352355	380383	423426	451454	481484	506509	536539	564567					598620	651673	693715	772791	806828	888910
marine_sediment_metagenome_LCGC14_0531080	KKN60529.1	924	28,31	65,68	88,91	118121	146149	191194	219222	249252	272275	309312	332335	362365	390393	434437	462465	492495	517520	547550	575578					608630	662681	701723	782801	811833	899921
Marinifilaceae_bacterium_SPP2_ALGA_0747	BAX79136.1	932	35,38	72,75	95,98	125128	153156	198201	226229	256259	279282	316319	339342	369372	397400	442445	470473	500503	525528	555558	583586					617639	670689	711733	791810	825847	907929
Elusimicrobia_bacterium_RIFOXYD12_FULL_66_9_A2506_03110	OGS41263.1	907	24,27	61,64	82,85	112115	140143	182185	185188	213216	243246	266269	292295	315318	345348	373376	418421	446449	476479	501504	531534	559562				593615	646665	687709	764786	801823	882904
Gammaproteobacteria_bacterium_HGW-Gammaproteobacteria-1_CVV05_12065	PKM44498.1	659	55,58	94,97	116119	168171	196199	227230	252255	279282	282285	310313	504507													350367	400422	442464	519541	556578	630652
endosymbiont_of_Ridgeia_piscesae_Ga0074115_1244	WP_057956746.1	640	27,30	68,71	90,93	140143	168171	199202	224227	254257	282285															318340	381403	423445	499518	533555	614636
mine_drainage_metagenome_GALL_41960	OIR15077.1	702	24,27	65,68	86,89	116119	144147	188191	216219	246249	271274	305308	333336													368390	426448	468490	560582	602619	675697
Ignavibacteria_bacterium_RIFOXYC2_FULL_35_21_A2475_11115	OGV21847.1	944	47,50	84,87	106109	136139	164167	209212	237240	267270	290293	324327	348351	378381	406409	451454	479482	510513	535538	565568	593596					627649	683705	725747	805827	847864	921943
Omnitrophica_bacterium_RIFCSPLOWO2_12_FULL_44_17_A3G33_10475	OGW95399.1	930	35,38	72,75	95,98	125128	153156	198201	226229	256259	279282	314317	338341	368371	396399	441444	469472	499502	524527	551554	554557	582585				616638	666688	710729	787809	824846	905927
Elusimicrobia_bacterium_GWA2_69_24_A2X36_12765	OGR58100.1	929	34,37	71,74	94,97	124127	152155	197200	225228	255258	278281	313316	337340	367370	395398	440443	468471	498501	523526	550553	553556	581584				615637	668687	702724	789808	823845	904926
Candidatus_Dadabacteria_bacterium_CSP1-2_XU11_C0001G0022	KRT67040.1	670	36,39	62,65	82,85	112115	140143	184187	212215	242245	267270	297300	325328													359381	412431	458480	530549	564586	646668
Deltaproteobacteria_bacterium_RIFOXYA12_FULL_58_15_A2289_14450	OGQ81067.1	715	41,44	79,82	104107	134137	162165	206209	234237	264267	289292	319322	347350													382404	440462	482504	574596	616633	686708
Lentisphaerae_bacterium_RIFOXYB12_FULL_65_16_A3K19_03195	OGV92133.1	761	59,62	97100	120123	156159	184187	228231	256259	286289	311314	345348	373376													408430	469488	508530	600622	642659	715737
Marinilabiliales_bacterium_C0591_00850	PLX00698.1	931	33,36	70,73	93,96	123126	151154	196199	224227	254257	277280	314317	337340	367370	395398	440443	468471	498501	523526	553556	581584					615637	670692	712731	789808	818840	906928
Planctomycetes_bacterium_RBG_16_64_12_A2V98_21600	OHB84720.1	664	31,34	34,37	67,70	100103	130133	161164	189192	230233	255258	285288	314317													353375	402424	444466	526548	568585	635657
Burkholderiales_bacterium_JOSHI_001_BurJ1DRAFT_0791	WP_009548815.1	662	33,36	75,78	105108	158161	189192	220223	245248	275278	303306															345367	404426	446468	522541	556578	638660
Betaproteobacteria_bacterium_RIFCSPLOWO2_02_FULL_63_19_A3H32_12360	OGA15362.1	671	61,64	99102	121124	174177	202205	233236	258261	288291	316319															352374	410432	452474	528547	562584	644666
Syntrophaceae_bacterium_CG2_30_58_14_AUK26_05450	OIP92139.1	934	36,39	73,76	96,99	126129	154157	199202	227230	257260	280283	317320	340343	370373	398401	443446	471474	501504	526529	556559	584587					618640	676698	713735	792811	821843	906928
Syntrophobacterales_bacterium_CG03_land_8_20_14_0_80_58_14_COS57_00155	PIV07361.1	934	36,39	73,76	96,99	126129	154157	199202	227230	257260	280283	317320	340343	370373	398401	443446	471474	501504	526529	556559	584587					618640	676698	713735	792811	821843	906928
bacterium_BMS3Abin04_fdoI	GBD91784.1	1034	28,31	65,68	88,91	118121	146149	175178	197200	227230	255258	300303	328331	358361	382385	419422	443446	473476	501504	545548	573576	603606	628631	658661	686689	721743	773792	807829	893915	928950	1009, 1031
Salinivirgaceae_bacterium_C0599_00940	PLX25239.1	928	29,32	66,69	89,92	119122	147150	192195	220223	250253	273276	310313	333336	363366	391394	436439	464467	495498	520523	550553	578581					612634	666688	708730	786805	815837	903925
Lacunisphaera_limnophila_Verru16b_03342	WP_069963319.1	722	48,51	85,88	106109	136139	164167	208211	236239	266269	291294	325328	353356													388410	446468	488510	580602	622639	696718
Gemmatimonadetes_bacterium_CME07_07015	MAF27600.1	951	53,56	90,93	113116	143146	171174	216219	244247	274277	297300	333336	357360	387390	415418	460463	488491	520523	545548	575578	603606					638660	691713	728750	811830	845867	926948
Handelsmanbacteria_sp._strain_RIFCSPLOWO2_12_FULL_64_10_A3F84_09350	OGG45190.1	922	26,29	63,66	86,89	116119	145148	190193	218221	248251	271274	306309	330333	360363	388391	433436	461464	491494	516519	546549	574577					608630	660682	702724	779801	816838	897919
Marinilabiliales_bacterium_C0595_11120	PLX02355.1	932	33,36	70,73	96,99	126129	154157	199202	227230	257260	280283	319322	342345	372375	400403	445448	473476	503506	528531	558561	586589					617639	669691	711733	791813	833850	907929
Syntrophus_sp._PtaU1.Bin005_A4E70_00525	OPY82910.1	925	50,53	75,78	103106	121124	154157	168171	240243	263266	288291	309312	342345	365368	390393	414417	440443	468471	498501	541544	569572					605624	664683	712734	786805	815837	898920
Syntrophus_sp._PtaB.Bin138_A4E69_03161	OPY10732.1	925	50,53	75,78	103106	121124	154157	168171	240243	263266	288291	309312	342345	365368	390393	414417	440443	468471	498501	541544	569572					605624	664683	712734	786805	815837	898920
Verrucomicrobia_bacterium_ADurb.Bin118_BWX84_00425	OQB93798.1	723	39,42	77,80	100103	136139	164167	207210	235238	265268	290293	324327	352355													387409	445467	487509	579601	621638	695714
Note : a : Positions of heme-binding motifs in the deduced polypeptides b : Positions of transmembrane motifs in the deduced polypeptides
