# Supplementary material for: Genomic Analyses of the Quinol Oxidases and/or Quinone Reductases Involved in Bacterial Extracellular Electron Transfer
Source: Front Microbiol. 2018 Dec 10;9:3029. doi: 10.3389/fmicb.2018.03029 (PMC6295460; doi:10.3389/fmicb.2018.03029)
Supplement: Supplementary file 3 [file Table_3.xlsx]

## Sheet: sheet1
Table S3. Identified ImcH homologs
Species	Accession number (protein)	Length	heme binding regionsa													Transmembrane regionsb
Geobacter_sulfurreducens_strain_ATCC_51573_DSM_12127_PCA_GSU3259	NP_954300.1	507	132135	156159	205208	311314	428431	448451	486489							13,35	45,67	100122
Geobacter_sulfurreducens_RW64_07595	WP_010943871.1	507	132135	156159	205208	311314	428431	448451	486489							13,35	45,67	100122
Geobacter_soli_SE37_13340	KIE43545.1	507	132135	156159	205208	311314	428431	448451	486489							13,35	45,67	100122
Geobacter_pickeringii_GPICK_14545	WP_039744385.1	504	132135	156159	205208	311314	428431	448451	486489							13,35	45,67	99121
Geobacter_metallireducens_strain_GS-15_ATCC_53774_DSM_7210_Gmet_3174	WP_004513890.1	504	131134	155158	204207	310313	427430	448451	486489							13,35	45,67	99121
Geobacter_sp._DSM_9736_SAMN06269301_3202	WP_088536262.1	506	132135	156159	205208	311314	428431	448451	486489							13,35	45,67	101120
Geobacter_daltonii_strain_DSM_22248_JCM_15807_FRC-32_Geob_1014	ACM19375.1	508	134137	158161	207210	313316	430433	450453	488491							13,35	50,72	102121
Geobacter_uraniireducens_strain_Rf4_Gura_0861	WP_011937791.1	507	132135	156159	205208	311314	428431	448451	487490							13,35	45,67	99118
Geobacter_bemidjiensis_strain_Bem_ATCC_BAA-1014_DSM_16622_Gbem_3199	WP_012531631.1	507	132135	156159	205208	311314	428431	448451	486489							13,35	50,72	101120
Geobacter_sp._OR-1_OR1_01443	WP_041970915.1	510	131134	155158	204207	310313	427430	447450	485488							7,29	44,66	100119
Geobacter_sp._strain_M18_GM18_3203	WP_015721474.1	507	132135	156159	205208	311314	428431	448451	486489							13,35	50,72	99118
Geobacter_sp._strain_M21_GM21_1063	WP_012774734.1	507	132135	156159	205208	311314	428431	448451	486489							13,35	50,72	101120
Geobacteraceae_bacterium_GWC2_55_20_A2X82_05775	OGU02300.1	518	139142	163166	212215	318321	435438	455458	493496							13,35	45,67	108127
Geobacter_pelophilus_GPEL0_01r2984	WP_085813532.1	507	132135	156159	205208	311314	428431	448451	486489							13,35	50,72	101120
Geobacteraceae_bacterium_GWC2_58_44_A2075_03025	OGU10121.1	507	132135	156159	205208	311314	428431	448451	486489							13,35	50,72	99118
Geobacteraceae_bacterium_GWC2_53_11_A2076_09685	OGU14011.1	507	134137	158161	207210	313316	430433	450453	488491							13,35	50,72	100122
Syntrophobacterales_bacterium_GWC2_56_13_A2X96_02395	OHE18162.1	499	126129	150153	199202	305308	422425	442445	480483							5,27	42,64	94113
Desulfuromonadaceae_bacterium_GWB2_53_15_A2X79_01185	OHB32283.1	495	122125	146149	195198	301304	418421	438441	476479							7,29	39,61	88110
Syntrophus_sp._GWC2_56_31_A2X92_08560	OHE22633.1	506	133136	157160	206209	312315	429432	449452	487490							12,34	49,71	101120
Geobacteraceae_bacterium_GWB2_52_12_A2X80_11560	OGT98813.1	511	135138	159162	208211	314317	431434	451454	489492							12,36	51,73	101123
Acidobacteria_bacterium_13_1_40CM_4_58_4_AUH86_16040	OLC93752.1	495	127130	151154	200203	309312	426429	446449	484487							7,29	44,66	94116
Koribacter_versatilis_strain_Ellin345_Acid345_2712	WP_011523514.1	501	134137	158161	207210	315318	432435	452455	491494							21,43	53,75	103125
Candidatus_Rokubacteria_bacterium_GWA2_73_35_A2050_16430	OGK84105.1	504	136139	160163	209212	318321	435438	455458	493496							16,38	53,75	105127
Acidobacteria_bacterium_13_1_20CM_3_53_8_AUG51_26190	OLE50779.1	531	137140	161164	210213	319322	436439	456459	493496	517520						21,43	53,75	106128
Deltaproteobacteria_bacterium_RIFCSPLOWO2_02_56_12_A2W66_08690	OGQ51247.1	603	130133	154157	203206	312315	429432	449452	489492	503506	519522	535538	556559	573576	589592	13,35	45,67	97119
Omnitrophica_WOR_2_bacterium_RIFCSPHIGHO2_02_FULL_68_15_A3C53_01135	OGX39360.1	505	135138	159162	208211	317320	434437	454457	494497							19,41	51,73	104126
Ignavibacteria_bacterium_CG22_combo_CG10-13_8_21_14_all_37_15_COW85_05770	PIP78050.1	496	129132	153156	202205	311314	428431	448451	488491							12,34	49,71	92114
bacterium_BMS3Abin03_nrfH_1	GBD86519.1	497	130133	154157	203206	312315	429432	449452	489492							12,34	44,66	98115
Ignavibacteriales_bacterium_CG07_land_8_20_14_0_80_59_12_COS95_03725	PIU45462.1	498	132135	156159	205208	313316	430433	450453	489492							13,35	48,70	101123
Anaeromyxobacter_dehalogenans_strain_2CP-1_ATCC_BAA-258_A2cp1_2287	WP_012633459.1	468	134137	158161	207210	309312	425428	445448								13,35	50,72	104123
Anaeromyxobacter_sp._strain_K_AnaeK_2199	WP_012526225.1	468	134137	158161	207210	309312	425428	445448								13,35	50,72	104123
Anaeromyxobacter_dehalogenans_strain_2CP-C_Adeh_1659	WP_011420715.1	468	134137	158161	207210	309312	425428	445448								13,35	50,72	104123
Anaeromyxobacter_sp._RBG_16_69_14_A2V77_00640	OFX23355.1	467	133136	157160	206209	307310	424427	444447								13,35	45,67	101120
Acidobacteria_bacterium_ADurb.Bin051_BWX64_00635	OQC41804.1	468	129132	153156	202205	307310	424427	445448								12,34	44,66	98117
Gemmatimonas_sp._SM23_52_AMS25_14605	KPK78630.1	476	135138	158161	207210	315318	433436	453456								17,39	49,71	103122
Gemmatimonas_sp._SM23_52_AMS25_08245	KPK80967.1	475	135138	158161	207210	314317	432435	452455								17,39	49,71	103122
bacterium_HR10_HRbin10_01486	GBC82363.1	483	143146	167170	216219	323326	439442	459462								20,42	52,74	112131
Acidobacteria_bacterium_RIFCSPLOWO2_02_FULL_68_18_A3I61_10845	OFW05244.1	450	124127	148151	197200	304307	422425	442445								5,27	37,59	93115
Acidobacteria_bacterium_RIFCSPLOWO2_12_FULL_66_21_A3G21_17965	OFW24447.1	455	130133	154157	203206	312315	427430	447450								12,34	47,69	99118
Deltaproteobacteria_bacterium_RIFCSPLOWO2_12_FULL_60_19_A3F90_19215	OGQ82678.1	598	125128	149152	198201	307310	424427	444447	484487	498501	514517	530533	551554	568571	584587	7,29	44,66	92114
Acidobacteria_bacterium_RIFCSPHIGHO2_02_FULL_67_57_A3B65_01090	OFV85478.1	489	144147	168171	217220	327330	444447	465468								27,46	61,83	113135
Acidobacteria_bacterium_RIFCSPHIGHO2_12_FULL_67_30_A3D93_03295	OFV88229.1	489	144147	168171	217220	327330	444447	465468								27,46	61,83	113135
Acidobacteria_bacterium_RIFCSPHIGHO2_01_FULL_67_28_A2620_01745	OFV83943.1	489	144147	168171	217220	327330	444447	465468								27,46	61,83	113135
candidate_division_Zixibacteria_bacterium_RBG-1_RBG1_1C00001G0778	EQB63199.1	478	134137	158161	207210	316319	433436	453456								12,34	44,66	103125
Acidobacteria_bacterium_RIFCSPLOWO2_12_FULL_59_11_A3G20_09035	OFW10471.1	525	149152	173176	222225	326329	443446	463466								35,57	67,89	117139
Solibacteres_bacterium_SbA2_SBA2_320013	WP_105314417.1	498	157160	181184	230233	336339	453456	473476								39,61	71,93	127149
Solibacter_usitatus_strain_Ellin6076_Acid_0432	WP_011682218.1	482	142145	166169	215218	317320	434437	454457								20,42	57,79	110132
Omnitrophica_WOR_2_bacterium_RIFCSPLOWO2_02_FULL_63_16_A3I71_03655	OGX46065.1	505	135138	159162	208211	317320	434437	454457	494497							13,35	50,72	102124
Omnitrophica_WOR_2_bacterium_RIFCSPLOWO2_12_FULL_63_16_A3G88_02630	OGX49280.1	505	135138	159162	208211	317320	434437	454457	494497							13,35	50,72	102124
Deltaproteobacteria_bacterium_RIFCSPLOWO2_12_55_13_A2W73_03015	OGQ67536.1	582	109112	133136	182185	291294	408411	428431	468471	482485	498501	514517	535538	552555	568571	2,19	24,46	76,98
Solibacteraceae_bacterium_SbA6_SBA6_170051	WP_105311254.1	489	142145	166169	215218	320323	437440	457460								20,42	57,79	110132
Deltaproteobacteria_bacterium_CG23_combo_of_CG06-09_8_20_14_all_60_8_COX17_07430	PIP43359.1	500	171174	195198	244247	352355	472475	492495								53,75	90112	139161
Desulfobacterales_bacterium_SG8_35_AMJ60_00345	KPK00653.1	454	122125	146149	195198	304307	425428	445448								5,27	40,62	90112
Desulfuromonadales_bacterium_GWC2_61_20_A2005_05380	OGR30725.1	483	140143	164167	213216	319322	438441	458461								20,41	56,78	108130
Geoalkalibacter_ferrihydriticus_DSM_17813_GFER_02865	WP_052445893.1	465	121124	145148	194197	303306	424427	444447								5,27	37,59	89111
Geoalkalibacter_subterraneus	WP_052464286.1	464	124127	148151	197200	302305	423426	443446								7,29	39,61	92114
Geobacter_bremensis	WP_012531631.1	507	132135	156159	205208	311314	428431	448451	486489							13,35	50,72	101120
Geopsychrobacter_electrodiphilus	WP_020677681.1	463	124127	148151	197200	306309	422425	442445								7,29	39,61	92114
Geothrix_fermentans	none	476	134137	158161	207210	316319	433436	453456								13,35	50,72	102121
Caldithrix_abyssi_Cabys_1801	WP_006929899.1	489	117120	141144	190193	300303	419422	439442	480483							2,24	39,61	86108
Draconibacterium_sediminis_LH29_RS21090	WP_045033316.1	490	122125	146149	195198	305308	422425	442445	483486							7,29	34,56	93115
Melioribacter_roseus	WP_014855859.1	488	121124	145148	194197	304307	421424	441444	483486							5,27	37,59	90112
Intrasporangium_calvum	WP_013492697.1	569	104107	127130	177180	295298	411414	436439	496499	505508	538541	547550				71,93
Acidobacteriaceae_bacterium_KBS_89	WP_020716544.1	467	135138	158161	206209	308311	425428	445448								20,42	52,74	104126
Acidobacteriaceae_bacterium_URHE0068	WP_051565343	478	131134	154157	214217	317320	434437	455458								12,34	49,71	102124
Acidobacterium_capsulatum_ACP_0476	WP_012680868.1	479	142145	166169	214217	317320	434437	454457								21,43	58,80	113135
Acidobacterium_sp.PMMR2	WP_026441609.1	467	134137	157160	205208	307310	424427	444447								13,35	50,72	105127
Anaerolinea_thermophila_ANT_RS10945	WP_013560589.1	374	52,55	75,78	124127	231234	347350	367370								21,43
Desulfocapsa_sulfexigens_UWK_02209	WP_015404438.1	452	125128	149152	198201	305308	426429	446449								7,29	39,61	94116
Pelobacter_seleniigenes	WP_051689695.1	461	121124	145148	194197	303306	420423	440443								7,26	36,58	89111
Opitutus_terrae_Oter_2584	WP_012375401.1	472	120123	144147	193196	299302	408411	429432	467470							2,24	34,56	88110
Note : a: Positions of heme-binding motifs in the deduced polypeptides b: Positions of transmembrane motifs in the deduced polypeptides
